# Supplementary material for: Numerical investigation of injection characteristics on normal saline irrigation quality in curved root canals using computational fluid dynamics
Source: Heliyon. 2023 Dec 15;10(1):e23773. doi: 10.1016/j.heliyon.2023.e23773 (PMC10772184; doi:10.1016/j.heliyon.2023.e23773)
Supplement: Multimedia component 2 [file mmc2.xlsx]

## Sheet: Fig 3
Number of elements	Number of nodes	Average wall shear stress (pa)
2395	795	1013.26
47763	12421	739.943
221822	53479	722.439
899334	215925	676.16
3804178	895163	676.053
