# Supplementary material for: Numerical investigation of injection characteristics on normal saline irrigation quality in curved root canals using computational fluid dynamics
Source: Heliyon. 2023 Dec 15;10(1):e23773. doi: 10.1016/j.heliyon.2023.e23773 (PMC10772184; doi:10.1016/j.heliyon.2023.e23773)
Supplement: Multimedia component 3 [file mmc3.xlsx]

## Sheet: (a)
Case	degree of the root canal curvature	Needle location	Inlet velocity	Injection time	Average shear wall	Washed area percentage
		(mm)	(m s-1)	(s)	(Pa)	(%)
28	60	4	23.54	4	254.308	66.5985
29	60	4	11.77	8	72.2787	55.3301
30	60	4	7.84	12	34.8539	52.1408
31	60	6	23.54	4	339.019	80.3073
32	60	6	11.77	8	93.47	69.2861
33	60	6	7.84	12	46.24	64.096
34	60	8	23.54	4	676.126	84.4851
35	60	8	11.77	8	179.054	79.0151
36	60	8	7.84	12	84.0806	75.5577

## Sheet: (b)
Case	degree of the root canal curvature	Needle location	Inlet velocity	Injection time	Average shear wall	Washed area percentage
		(mm)	(m s-1)	(s)	(Pa)	(%)
19	30	4	23.54	4	254.367	69.519
20	30	4	11.77	8	72.4632	56.5522
21	30	4	7.84	12	34.5581	54.9043
22	30	6	23.54	4	263.879	84.6406
23	30	6	11.77	8	96.6375	68.3506
24	30	6	7.84	12	46.1732	63.0536
25	30	8	23.54	4	510.752	84.3347
26	30	8	11.77	8	137.386	78.3138
27	30	8	7.84	12	64.7246	72.4021

## Sheet: (c)
Case	degree of the root canal curvature	Needle location	Inlet velocity	Injection time	Average shear wall	Washed area percentage
		(mm)	(m s-1)	(s)	(Pa)	(%)
10	10	4	23.54	4	255.012	76.1211
11	10	4	11.77	8	72.1593	58.0493
12	10	4	7.84	12	34.0383	54.4616
13	10	6	23.54	4	260.899	84.68
14	10	6	11.77	8	96.6197	68.5824
15	10	6	7.84	12	46.196	62.8186
16	10	8	23.54	4	499.805	84.2819
17	10	8	11.77	8	137.49	77.7334
18	10	8	7.84	12	64.5997	73.8774

## Sheet: (d)
Case	degree of the root canal curvature	Needle location	Inlet velocity	Injection time	Average shear wall	Washed area percentage
		(mm)	(m s-1)	(s)	(Pa)	(%)
1	0	4	23.54	4	276.494	82.2348
2	0	4	11.77	8	79.6938	60.6242
3	0	4	7.84	12	38.3931	55.7658
4	0	6	23.54	4	397.854	81.9541
5	0	6	11.77	8	107.98	67.2597
6	0	6	7.84	12	51.6981	63.361
7	0	8	23.54	4	591.119	83.3168
8	0	8	11.77	8	155.582	78.3097
9	0	8	7.84	12	73.523	75.1797
